# Supplementary material for: Leucine Supplementation Decreases HDAC4 Expression and Nuclear Localization in Skeletal Muscle Fiber of Rats Submitted to Hindlimb Immobilization
Source: Cells. 2020 Dec 2;9(12):2582. doi: 10.3390/cells9122582 (PMC7761616; doi:10.3390/cells9122582)
Supplement: Supplementary file 1 [file cells-09-02582-s001.zip]

Archive with 5 entries (4 files):
- cells-958374 supp conv/
- cells-958374 supp conv/Supplemental Table 1.pdf
- cells-958374 supp conv/Supp_2.xlsx
- cells-958374 supp conv/Supp_3.xlsx
- cells-958374 supp conv/Supp_4.xlsx
