# Supplementary material for: Leucine Supplementation Decreases HDAC4 Expression and Nuclear Localization in Skeletal Muscle Fiber of Rats Submitted to Hindlimb Immobilization
Source: Cells. 2020 Dec 2;9(12):2582. doi: 10.3390/cells9122582 (PMC7761616; doi:10.3390/cells9122582)
Supplement: Supplementary file 1 [file cells-09-02582-s001.zip › cells-958374 supp conv/Supp_2.xlsx]

## Sheet: Suppl_2
Supplemental Table 2: Differential expressed (DE) genes from rat soleus muscle compared with control group.
Regulation	Immobilized 3d	Immobilized + Leucine 3d	Immobilized 7d	Immobilized + Leucine 7d
Up	77	74	84	42
Down	78	134	20	30
