# Supplementary material for: Leucine Supplementation Decreases HDAC4 Expression and Nuclear Localization in Skeletal Muscle Fiber of Rats Submitted to Hindlimb Immobilization
Source: Cells. 2020 Dec 2;9(12):2582. doi: 10.3390/cells9122582 (PMC7761616; doi:10.3390/cells9122582)
Supplement: Supplementary file 1 [file cells-09-02582-s001.zip › cells-958374 supp conv/Supp_3.xlsx]

## Sheet: Supp_3
	Supplemental Table 3: Top 20 Differential expressed (DE) genes up-regulated and downregulated within soleus muscle from rats when compared to control group. Symbol: Unique abreviation from a gene. logFC: Logarith of fold change of gene expression. logCPM: Logarith of counts per million. FDR: False discovery rate.
	Immobilized 3 Days												Immobilized 7 Days
	Up Regulated						Down Regulated						Up Regulated						Down Regulated
	Symbol	logFC	logCPM	PValue	FDR		Symbol	logFC	logCPM	PValue	FDR		Symbol	logFC	logCPM	PValue	FDR		Symbol	logFC	logCPM	PValue	FDR
	Gstt3	6.35988	7.66304	1.19104e-08	9.65537e-06		Rcan1	-5.18785	9.01269	2.93565e-10	2.14185e-06		Pnisr	5.68924	7.75286	1.8158e-06	9.47199e-05		Ankrd2	-5.91018	9.7414	0.00036632	0.0011124
	Chac1	4.5888	3.32281	7.94547e-05	0.00146389		Ankrd2	-5.02289	9.47284	2.0073e-09	7.32264e-06		Actn3	5.53973	7.09567	0.000384706	0.00114903		Actc1	-4.53741	8.76634	5.52134e-06	0.00013442
	Ehhadh	4.52693	3.53544	2.80052e-07	4.64377e-05		Mettl21c	-7.26754	7.54534	3.25466e-09	7.91533e-06		Trdn	4.91001	10.6786	5.65535e-07	8.87957e-05		Hspa1a	-4.22795	7.664	5.20205e-05	0.000368768
	Fah	4.45879	3.47316	2.29036e-06	0.000158416		Atf3	-5.09548	6.48897	5.42376e-09	8.16662e-06		Gstt3	4.77761	7.71373	0.000983205	0.00232612		LOC108348108	-4.21428	7.51452	6.23395e-05	0.000401968
	Prodh1	4.41277	6.13617	4.5309e-08	2.20383e-05		Pdk4	-3.64784	7.7769	5.81798e-09	8.16662e-06		Nr1d2	4.41985	6.98456	6.88385e-05	0.000414374		Rcan1	-3.87353	8.66353	9.92352e-06	0.000164234
	Pik3ip1	4.33247	5.19973	1.79287e-08	1.30808e-05		Klhl34	-3.33841	6.92801	1.01618e-08	9.26753e-06		Myh1	4.41777	12.9699	0.000142101	0.000608371		Csrp3	-3.84186	7.73787	0.0154636	0.024608
	Gsta1	4.28957	6.56031	8.89051e-08	2.81505e-05		Tnfrsf12a	-4.14452	6.17312	2.17552e-08	1.44297e-05		Pnpla8	4.27243	7.06192	9.13072e-07	8.87957e-05		Tppp3	-3.34323	7.49818	3.85582e-05	0.000319069
	Sh3rf2	4.18065	6.29365	4.08506e-08	2.20383e-05		Perm1	-3.40748	8.58953	4.41525e-08	2.20383e-05		Klhl33	4.20936	8.7974	5.1831e-05	0.000368768		Cryab	-3.30624	12.7315	0.0020574	0.00421238
	Aox1	4.09724	5.72995	4.20118e-06	0.000222458		Pacrg	-3.73322	4.98564	5.93617e-08	2.70689e-05		Nrbp2	4.15147	7.07313	8.86257e-05	0.000473432		Myl2	-3.13568	12.4419	0.00415662	0.00755956
	Pfkfb3	3.96069	3.79223	4.37066e-07	6.01666e-05		Colq	-3.05864	6.1767	6.78219e-08	2.80428e-05		Xirp2	3.82154	8.84149	0.00010139	0.000508487		Fabp3	-3.06708	11.015	0.00102698	0.00240599
	Prkag3	3.74111	5.06328	1.932e-06	0.000146832		Hspa1a	-4.05293	7.21967	6.91846e-08	2.80428e-05		Myh4	3.79624	10.8172	9.03708e-05	0.000478533		Xirp1	-2.81	8.68115	0.000341002	0.00105817
	Mettl7a	3.4581	7.85773	9.03646e-09	9.26753e-06		Enah	-3.99721	5.18998	7.72841e-08	2.81505e-05		Prkaa2	3.72013	7.66633	8.66163e-06	0.000157646		Hspb7	-2.8074	11.6629	0.00137292	0.00302286
	Nrbp2	3.39668	6.73055	3.95747e-08	2.20383e-05		Dffa	-2.45896	7.27338	9.48004e-08	2.81505e-05		Csde1	3.68857	9.4707	7.76044e-07	8.87957e-05		Myoz2	-2.53182	9.68425	0.000513194	0.00138655
	Myod1	3.39273	4.90278	1.01041e-07	2.81505e-05		Dnah5	-4.74569	6.02168	1.03641e-07	2.81505e-05		Cacna2d1	3.67354	7.53578	3.46498e-06	0.000118646		Hspb1	-2.43234	10.062	0.000365595	0.0011124
	Mpp3	3.38904	3.78077	3.33694e-05	0.000785364		Hspb6	-2.1966	11.8328	1.04175e-07	2.81505e-05		Oip5-as1	3.65819	6.99656	5.90373e-07	8.87957e-05		Hspb6	-2.38988	12.2287	0.000457081	0.00127157
	Hdac4	3.38701	4.31721	2.01357e-07	4.28715e-05		Fgf1	-3.10665	5.11236	1.28574e-07	3.23407e-05		Psme4	3.58535	7.62767	8.34004e-07	8.87957e-05		Gpx1	-2.29107	9.80797	0.00845156	0.0141763
	Bid	3.38183	3.90387	9.52053e-05	0.00165911		Asb5	-2.9274	5.85458	1.3298e-07	3.23407e-05		Ky	3.56217	7.9327	0.00140956	0.00308303		Ablim1	-2.0935	9.05155	5.236e-05	0.000368768
	Ano1	3.37896	4.66243	1.26953e-07	3.23407e-05		Tfrc	-2.91002	6.57921	1.4438e-07	3.39805e-05		Kpna3	3.55249	7.1844	3.1586e-06	0.000112017		Tuba4a	-2.09018	8.35483	0.000926273	0.00221581
	Cntn2	3.29481	5.27853	8.58431e-08	2.81505e-05		Lmcd1	-2.24091	8.35397	1.75115e-07	3.87517e-05		Eif5b	3.53896	7.63653	6.46839e-06	0.000142736		LOC100134871	-2.08954	7.13851	0.00228095	0.00459428
	P2rx6	3.24897	3.74127	1.61346e-05	0.000482379		Xirp1	-3.72765	9.10189	2.0883e-07	4.28715e-05		Eif3j	3.47987	7.79699	0.000152424	0.000628301		Fhl3	-2.03515	7.40968	0.000120739	0.000549972
	Immobilized + Leucine 3 Days												Immobilized + Leucine 7 Days
	Up Regulated						Down Regulated						Up Regulated						Down Regulated
	Symbol	logFC	logCPM	PValue	FDR		Symbol	logFC	logCPM	PValue	FDR		Symbol	logFC	logCPM	PValue	FDR		Symbol	logFC	logCPM	PValue	FDR
	Gstt3	5.42321	8.21279	4.09335e-26	1.27712e-23		Mettl21c	-7.59728	4.40562	3.8168e-20	4.38836e-19		Gstt3	5.50898	8.17647	8.74127e-06	0.0105316		Mettl21c	-7.60922	4.64294	5.123e-06	0.0105316
	Tbc1d10c	4.65988	4.33922	1.5519e-19	1.48154e-18		Dnah5	-7.0929	3.9114	7.33172e-26	1.52753e-23		Tbc1d10c	4.56394	4.12372	4.47508e-05	0.0105351		Atf3	-4.80393	5.85927	7.31605e-06	0.0105316
	Pik3ip1	4.36321	6.00589	8.7614e-20	9.18141e-19		Ankrd2	-5.21099	9.34755	3.76791e-20	4.34671e-19		Pik3ip1	4.318	5.83295	1.27581e-05	0.0105316		Tnfrsf12a	-3.75094	5.40455	1.5274e-05	0.0105316
	Scd	4.15772	6.16665	1.10761e-25	1.52753e-23		Tceal7	-5.04006	4.02443	8.1824e-20	8.70759e-19		Scd	4.0921	5.97729	1.91155e-05	0.0105316		Actc1	-4.03934	8.559	2.35899e-05	0.0105316
	Sh3rf2	3.85028	6.7371	1.00878e-25	1.52753e-23		Atf3	-4.84233	5.62973	1.52926e-19	1.46603e-18		Sh3rf2	3.8315	6.59775	9.59008e-06	0.0105316		Abra	-2.61616	7.27576	2.51678e-05	0.0105316
	Pvalb	3.84257	3.08485	6.26275e-20	6.84514e-19		Csrp3	-4.82148	7.24337	3.5875e-20	4.15956e-19		Kif5a	3.67885	4.18858	0.000101542	0.0135406		Hspa1a	-4.49989	7.42404	2.98479e-05	0.0105351
	Kif5a	3.79853	4.41454	1.6204e-19	1.53412e-18		Pacrg	-4.71651	3.60948	1.00627e-25	1.52753e-23		Crhr2	3.59434	4.25067	0.000149896	0.0146996		Ankrd2	-5.36975	9.51798	4.18931e-05	0.0105351
	Linc00514	3.62855	4.38267	1.71841e-25	1.52753e-23		Hspa1a	-4.37937	7.21592	4.58878e-22	6.44119e-21		Ky	3.46718	7.60173	7.66649e-05	0.0129833		Rcan1	-3.89485	8.43038	4.37107e-05	0.0105351
	Ky	3.59234	7.82552	2.72815e-20	3.25982e-19		Enah	-4.35408	2.87154	1.33333e-25	1.52753e-23		Cntn2	3.46153	6.11688	1.98941e-05	0.0105316		Dnaja4	-2.17391	8.43228	5.20654e-05	0.0112754
	Pfkfb3	3.53841	3.931	9.12283e-20	9.51658e-19		Nmrk2	-4.06187	3.30146	1.83356e-20	2.25144e-19		Linc00514	3.46143	4.11793	0.000238455	0.0182239		Rn28s	-2.31388	10.1104	5.63402e-05	0.0112754
	Cntn2	3.50528	6.27485	2.04996e-19	1.83215e-18		Actc1	-3.9536	8.37537	2.62199e-19	2.18611e-18		Chac1	3.43049	5.10729	2.35489e-05	0.0105316		Myoz2	-2.19195	9.50502	6.13314e-05	0.0117629
	Gstm2	3.43439	7.81496	7.5488e-26	1.52753e-23		Asb5	-3.846	4.36851	1.3408e-20	1.67029e-19		Gstm2	3.30799	7.59357	8.93381e-05	0.0129833		Csrp3	-5.01323	7.45526	6.8196e-05	0.0122831
	Crhr2	3.42435	4.20736	9.62535e-21	1.22576e-19		Rcan1	-3.78017	8.24934	3.98993e-26	1.27712e-23		Prkag3	3.18051	4.75939	0.00436192	0.0387578		Ablim1	-2.66933	8.72446	6.93811e-05	0.0122831
	Chac1	3.41762	5.21145	1.0829e-20	1.36888e-19		Tnfrsf12a	-3.74375	5.19305	2.65432e-19	2.20305e-18		Myh1	3.12233	11.5286	4.54436e-05	0.0105351		Hspa1l	-2.39912	4.98223	9.07249e-05	0.0129833
	Ehhadh	3.38807	3.84598	4.57119e-20	5.17767e-19		Pde10a	-3.70405	3.16715	1.47465e-25	1.52753e-23		Tmem86a	2.79782	4.29125	0.000690292	0.0235428		Tppp3	-3.64049	7.24717	0.000118087	0.0145424
	Fah	3.13231	3.61352	4.71003e-20	5.31738e-19		Ca3	-3.61583	12.1594	1.57917e-20	1.95657e-19		Gstz1	2.77938	6.16406	3.19731e-05	0.0105351		Rn45s	-2.00773	11.1923	0.000122788	0.0145424
	Myh1	3.06025	11.4917	1.04678e-27	5.52702e-25		Fbxl2	-3.53563	2.8355	1.49664e-19	1.43677e-18		Art5	2.63922	5.07593	0.000102959	0.0135406		Myl2	-3.12599	12.2067	0.000146715	0.0146996
	Tmem86a	3.00387	4.57354	8.67105e-20	9.11456e-19		Tppp3	-3.47558	7.06054	7.12181e-26	1.52753e-23		Thrsp	2.63486	5.15662	0.000778719	0.0239317		Dusp8	-2.17382	4.50435	0.000153037	0.0146996
	Morn4	2.91531	3.7717	7.9843e-21	1.02813e-19		Phtf2	-3.46098	3.04086	1.67419e-25	1.52753e-23		Aldoc	2.61622	4.39331	0.000420139	0.0207946		Rnd1	-2.97593	4.76321	0.00016591	0.0152736
	Thrsp	2.84549	5.44185	1.67001e-20	2.06168e-19		Grm4	-3.43335	3.19322	1.62036e-25	1.52753e-23		Selenbp1	2.48701	7.25349	0.000322171	0.0186409		Fabp3	-2.30065	10.8832	0.000199154	0.0169761
