# Supplementary material for: Leucine Supplementation Decreases HDAC4 Expression and Nuclear Localization in Skeletal Muscle Fiber of Rats Submitted to Hindlimb Immobilization
Source: Cells. 2020 Dec 2;9(12):2582. doi: 10.3390/cells9122582 (PMC7761616; doi:10.3390/cells9122582)
Supplement: Supplementary file 1 [file cells-09-02582-s001.zip › cells-958374 supp conv/Supp_4.xlsx]

## Sheet: Supp_4
Supplemental Table 4: Differential expressed (DE) genes up-regulated and down-regulated within soleus muscle from rats when compared to control group.
Immobilized 3 days
Up Regulated						Down Regulated
Symbol	logFC	logCPM	PValue	FDR		Symbol	logFC	logCPM	PValue	FDR
Gstt3	6.35988	7.66304	1.19104e-08	9.65537e-06		Rcan1	-5.18785	9.01269	2.93565e-10	2.14185e-06
Chac1	4.5888	3.32281	7.94547e-05	0.00146389		Ankrd2	-5.02289	9.47284	2.0073e-09	7.32264e-06
Ehhadh	4.52693	3.53544	2.80052e-07	4.64377e-05		Mettl21c	-7.26754	7.54534	3.25466e-09	7.91533e-06
Fah	4.45879	3.47316	2.29036e-06	0.000158416		Atf3	-5.09548	6.48897	5.42376e-09	8.16662e-06
Prodh1	4.41277	6.13617	4.5309e-08	2.20383e-05		Pdk4	-3.64784	7.7769	5.81798e-09	8.16662e-06
Pik3ip1	4.33247	5.19973	1.79287e-08	1.30808e-05		Klhl34	-3.33841	6.92801	1.01618e-08	9.26753e-06
Gsta1	4.28957	6.56031	8.89051e-08	2.81505e-05		Tnfrsf12a	-4.14452	6.17312	2.17552e-08	1.44297e-05
Sh3rf2	4.18065	6.29365	4.08506e-08	2.20383e-05		Perm1	-3.40748	8.58953	4.41525e-08	2.20383e-05
Aox1	4.09724	5.72995	4.20118e-06	0.000222458		Pacrg	-3.73322	4.98564	5.93617e-08	2.70689e-05
Pfkfb3	3.96069	3.79223	4.37066e-07	6.01666e-05		Colq	-3.05864	6.1767	6.78219e-08	2.80428e-05
Prkag3	3.74111	5.06328	1.932e-06	0.000146832		Hspa1a	-4.05293	7.21967	6.91846e-08	2.80428e-05
Mettl7a	3.4581	7.85773	9.03646e-09	9.26753e-06		Enah	-3.99721	5.18998	7.72841e-08	2.81505e-05
Nrbp2	3.39668	6.73055	3.95747e-08	2.20383e-05		Dffa	-2.45896	7.27338	9.48004e-08	2.81505e-05
Myod1	3.39273	4.90278	1.01041e-07	2.81505e-05		Dnah5	-4.74569	6.02168	1.03641e-07	2.81505e-05
Mpp3	3.38904	3.78077	3.33694e-05	0.000785364		Hspb6	-2.1966	11.8328	1.04175e-07	2.81505e-05
Hdac4	3.38701	4.31721	2.01357e-07	4.28715e-05		Fgf1	-3.10665	5.11236	1.28574e-07	3.23407e-05
Bid	3.38183	3.90387	9.52053e-05	0.00165911		Asb5	-2.9274	5.85458	1.3298e-07	3.23407e-05
Ano1	3.37896	4.66243	1.26953e-07	3.23407e-05		Tfrc	-2.91002	6.57921	1.4438e-07	3.39805e-05
Cntn2	3.29481	5.27853	8.58431e-08	2.81505e-05		Lmcd1	-2.24091	8.35397	1.75115e-07	3.87517e-05
P2rx6	3.24897	3.74127	1.61346e-05	0.000482379		Xirp1	-3.72765	9.10189	2.0883e-07	4.28715e-05
Sqor	3.17699	3.65442	1.57618e-06	0.000129211		Tppp3	-3.12673	6.53546	2.17413e-07	4.28715e-05
Zfp503	3.16411	4.44227	2.77609e-06	0.000176125		Cryab	-2.34546	12.1585	2.47503e-07	4.64377e-05
Gstt2	3.14488	5.5025	1.75275e-07	3.87517e-05		Sdc4	-2.22996	6.95717	2.761e-07	4.64377e-05
Ky	3.08396	5.51267	3.82007e-07	5.62392e-05		Zfp365	-3.46569	4.18221	3.28405e-07	5.29844e-05
Crhr2	2.93606	3.88109	7.06719e-07	7.69585e-05		Dnaja4	-2.18734	8.83374	3.34057e-07	5.29844e-05
Gstm2	2.87779	5.87737	3.84103e-06	0.000213925		Actc1	-2.37848	7.54501	3.70598e-07	5.62392e-05
Mamstr	2.87365	3.62326	1.24099e-06	0.000110931		Tceal7	-2.74558	6.48463	3.92514e-07	5.62392e-05
Fmo2	2.83053	3.23416	6.78463e-06	0.000300004		Nceh1	-3.03109	4.74571	3.93119e-07	5.62392e-05
Gstm1	2.62544	4.16009	3.77046e-06	0.00021325		Irs1	-2.63015	6.00392	4.74865e-07	6.29114e-05
RGD1307461	2.60459	3.78552	4.77296e-06	0.000240405		Tecrl	-3.15991	4.28119	4.82873e-07	6.29114e-05
Gadd45a	2.60309	5.21314	9.43205e-07	9.43873e-05		Myocd	-4.42705	3.52119	5.89368e-07	7.16671e-05
Eid2b	2.5603	3.5518	2.12251e-06	0.000152531		Abra	-3.42302	8.43035	6.11922e-07	7.22685e-05
Slc43a1	2.54692	4.79005	9.56527e-07	9.43873e-05		Otud1	-3.16466	5.4795	6.14124e-07	7.22685e-05
Fam219a	2.53974	4.11914	5.55492e-06	0.000266636		Dnajb5	-2.09865	6.71562	8.15625e-07	8.55746e-05
G0s2	2.49365	4.82675	1.79594e-06	0.000140894		Hbb	-3.16577	6.55969	8.32757e-07	8.55746e-05
Tef	2.48632	5.98378	7.03403e-07	7.69585e-05		Rnd1	-2.87236	4.93257	1.11045e-06	0.000106603
Fam214a	2.46872	5.94121	8.27663e-07	8.55746e-05		Amot	-2.30677	5.07591	1.19554e-06	0.000110722
Rasd2	2.44933	3.44935	3.12116e-06	0.000189767		Msrb3	-2.14948	5.85757	1.19888e-06	0.000110722
Acvr1b	2.42833	3.40466	5.18225e-06	0.000255471		Agbl1	-2.48038	6.04922	1.22661e-06	0.000110931
Ddit4	2.37645	4.42548	4.5692e-06	0.000233125		Hba1	-2.9562	7.48838	1.43665e-06	0.00012048
Klhl21	2.36374	7.1274	2.66256e-07	4.64377e-05		Odc1	-2.03034	5.47241	1.75344e-06	0.000140894
Zmym3	2.35756	5.6973	2.90145e-06	0.000182491		Dusp8	-2.33286	4.55708	1.86674e-06	0.000143598
Kcnc4	2.34637	7.14882	2.51994e-07	4.64377e-05		Sbk2	-2.40531	4.93671	2.09705e-06	0.000152531
Gstz1	2.33597	4.72007	1.29669e-06	0.000113984		Nfil3	-2.64292	4.5048	2.31979e-06	0.000158416
Col24a1	2.32968	4.40319	7.53686e-06	0.000319703		Phtf2	-2.03171	5.28474	2.32327e-06	0.000158416
Myh14	2.32344	6.78241	5.43451e-07	6.95617e-05		Myh10	-2.16022	5.97795	2.66409e-06	0.000173546
Spryd7	2.31194	4.94278	1.49287e-05	0.000469482		Hba-a2	-3.1174	6.53741	2.75448e-06	0.000176125
Art5	2.29594	4.49183	1.99208e-06	0.000149838		Slc9a3r2	-2.13829	4.55998	3.02652e-06	0.000188206
Slc25a38	2.2821	4.46356	6.03852e-06	0.000277088		Gpx1	-2.49194	8.69887	3.04869e-06	0.000188206
Catsper4	2.27957	3.80252	8.75253e-05	0.001569		Irs2	-2.42549	6.87728	3.15411e-06	0.000190185
Frat1	2.23823	3.31116	1.29967e-05	0.000441043		Sbk3	-4.11045	3.52734	3.72338e-06	0.000212233
Adhfe1	2.23712	3.93205	4.34157e-06	0.000227885		Crym	-2.5107	4.08151	5.63143e-06	0.000267154
Sgtb	2.23043	5.36926	5.73333e-06	0.000269873		Zfp474	-3.17703	4.46298	5.97957e-06	0.000276998
Klhl33	2.20547	7.37088	2.13946e-07	4.28715e-05		Ablim1	-2.75842	9.19075	5.99858e-06	0.000276998
Mocs1	2.18822	4.87839	2.36884e-06	0.000160028		Myoz3	-2.19144	6.14457	6.57145e-06	0.000294143
Iqcc	2.17926	4.30277	3.92901e-06	0.000215534		Hspa5	-2.02967	8.50547	6.92925e-06	0.000302729
Stap2	2.16523	3.79584	2.06915e-05	0.000574013		Hbb-b1	-3.13429	3.89653	7.53489e-06	0.000319703
Nt5m	2.15928	3.34559	1.41499e-05	0.000458835		Pank1	-2.25605	3.40147	8.29934e-06	0.000336283
Tbc1d17	2.14616	6.91667	1.79569e-06	0.000140894		Palld	-2.13358	3.45074	9.0286e-06	0.00035996
Gpx3	2.14328	8.70951	3.61667e-05	0.000824602		Pde10a	-2.57729	3.18289	9.80001e-06	0.00037452
Aldoc	2.13171	3.56941	2.25494e-05	0.000607087		Fbxl2	-3.26569	3.49599	1.03083e-05	0.000376946
Rex1bd	2.10823	4.00329	6.48766e-06	0.000292185		Fhl2	-2.95226	5.12826	1.10053e-05	0.000389782
Lsm10	2.09744	3.24742	2.0255e-05	0.000564046		Fabp3	-2.49568	9.80924	1.48543e-05	0.000469165
Lrrcc1	2.09718	3.36319	6.48009e-05	0.00128214		Grm4	-2.63531	4.03971	1.52992e-05	0.00047499
Dglucy	2.09401	4.70661	3.20871e-06	0.000191891		Npr3	-2.1678	6.65001	1.54137e-05	0.000475314
Zwint	2.09205	6.60074	2.73282e-05	0.00068992		Mtfp1	-2.00001	4.43031	1.61983e-05	0.000482379
Tst	2.07986	6.00788	1.40334e-06	0.000119056		Hbb-bs	-3.30493	4.30812	1.63145e-05	0.000483864
Adcy2	2.06103	6.45808	9.57328e-07	9.43873e-05		Ppargc1a	-2.29733	4.06985	2.08945e-05	0.00057527
Rorc	2.04962	4.55857	4.11436e-06	0.000222458		Rrad	-3.74795	6.00964	3.93393e-05	0.000883137
Bcat2	2.04765	5.37165	2.1064e-06	0.000152531		Ankrd1	-2.58426	3.74389	4.9174e-05	0.00105522
Mylk2	2.0426	9.67387	4.62674e-07	6.25123e-05		Hbegf	-2.32935	5.19371	5.60812e-05	0.00116241
Slc25a28	2.03923	5.19101	3.59338e-06	0.000208074		Ucp3	-2.05479	3.82935	6.27961e-05	0.00126215
Uckl1	2.03482	4.15324	1.79134e-05	0.000512535		Prkg1	-2.74327	4.36173	6.3076e-05	0.00126429
Igfbp5	2.02763	8.03884	2.78652e-07	4.64377e-05		Plxna4	-2.39382	3.39633	6.85015e-05	0.00133991
Axin2	2.02531	3.56953	1.44113e-05	0.000463194		Cxadr	-2.38201	5.21451	7.18139e-05	0.00136803
Lingo4	2.01716	4.94505	7.27632e-06	0.000314237		Ccn2	-2.85672	7.97703	7.79741e-05	0.00145593
Pkig	2.00125	4.43705	3.59099e-05	0.000822488		Fos	-3.28639	4.83621	0.000117489	0.0019063
						Csrp3	-3.30843	8.05064	0.000324311	0.00360149
Immobilized and Leucine Supplemented 3 days
Up Regulated						Down Regulated
Symbol	logFC	logCPM	PValue	FDR		Symbol	logFC	logCPM	PValue	FDR
Gstt3	5.42321	8.21279	4.09335e-26	1.27712e-23		Mettl21c	-7.59728	4.40562	3.8168e-20	4.38836e-19
Tbc1d10c	4.65988	4.33922	1.5519e-19	1.48154e-18		Dnah5	-7.0929	3.9114	7.33172e-26	1.52753e-23
Pik3ip1	4.36321	6.00589	8.7614e-20	9.18141e-19		Ankrd2	-5.21099	9.34755	3.76791e-20	4.34671e-19
Scd	4.15772	6.16665	1.10761e-25	1.52753e-23		Tceal7	-5.04006	4.02443	8.1824e-20	8.70759e-19
Sh3rf2	3.85028	6.7371	1.00878e-25	1.52753e-23		Atf3	-4.84233	5.62973	1.52926e-19	1.46603e-18
Pvalb	3.84257	3.08485	6.26275e-20	6.84514e-19		Csrp3	-4.82148	7.24337	3.5875e-20	4.15956e-19
Kif5a	3.79853	4.41454	1.6204e-19	1.53412e-18		Pacrg	-4.71651	3.60948	1.00627e-25	1.52753e-23
Linc00514	3.62855	4.38267	1.71841e-25	1.52753e-23		Hspa1a	-4.37937	7.21592	4.58878e-22	6.44119e-21
Ky	3.59234	7.82552	2.72815e-20	3.25982e-19		Enah	-4.35408	2.87154	1.33333e-25	1.52753e-23
Pfkfb3	3.53841	3.931	9.12283e-20	9.51658e-19		Nmrk2	-4.06187	3.30146	1.83356e-20	2.25144e-19
Cntn2	3.50528	6.27485	2.04996e-19	1.83215e-18		Actc1	-3.9536	8.37537	2.62199e-19	2.18611e-18
Gstm2	3.43439	7.81496	7.5488e-26	1.52753e-23		Asb5	-3.846	4.36851	1.3408e-20	1.67029e-19
Crhr2	3.42435	4.20736	9.62535e-21	1.22576e-19		Rcan1	-3.78017	8.24934	3.98993e-26	1.27712e-23
Chac1	3.41762	5.21145	1.0829e-20	1.36888e-19		Tnfrsf12a	-3.74375	5.19305	2.65432e-19	2.20305e-18
Ehhadh	3.38807	3.84598	4.57119e-20	5.17767e-19		Pde10a	-3.70405	3.16715	1.47465e-25	1.52753e-23
Fah	3.13231	3.61352	4.71003e-20	5.31738e-19		Ca3	-3.61583	12.1594	1.57917e-20	1.95657e-19
Myh1	3.06025	11.4917	1.04678e-27	5.52702e-25		Fbxl2	-3.53563	2.8355	1.49664e-19	1.43677e-18
Tmem86a	3.00387	4.57354	8.67105e-20	9.11456e-19		Tppp3	-3.47558	7.06054	7.12181e-26	1.52753e-23
Morn4	2.91531	3.7717	7.9843e-21	1.02813e-19		Phtf2	-3.46098	3.04086	1.67419e-25	1.52753e-23
Thrsp	2.84549	5.44185	1.67001e-20	2.06168e-19		Grm4	-3.43335	3.19322	1.62036e-25	1.52753e-23
Gstz1	2.81399	6.29718	1.72079e-25	1.52753e-23		Klf4	-3.28831	4.18035	2.95972e-19	2.40705e-18
Slc30a2	2.78285	3.30238	4.67879e-20	5.29081e-19		Fos	-3.25508	3.6223	1.5616e-25	1.52753e-23
Aldoc	2.77364	4.62608	1.07436e-19	1.08129e-18		Fkbp3	-3.25322	6.81454	8.49831e-26	1.52753e-23
E2f2	2.73838	3.03989	1.17796e-24	2.2384e-23		Klhl34	-3.22284	4.12361	8.17118e-20	8.70759e-19
Retn	2.72892	3.52645	2.39841e-19	2.05784e-18		Tfrc	-3.21728	4.3122	3.82255e-19	2.89868e-18
Art5	2.71541	5.24107	2.26055e-25	1.52753e-23		Msrb3	-3.19863	3.05936	1.86548e-25	1.52753e-23
Osgin1	2.70694	3.89055	2.75621e-25	1.52753e-23		Nudt4	-3.18472	6.85386	8.00255e-20	8.58273e-19
Cfap410	2.70424	4.23301	1.04963e-19	1.06263e-18		Zp2	-3.16759	3.03127	8.35643e-20	8.82801e-19
Selenbp1	2.63895	7.47537	1.2634e-25	1.52753e-23		Cox7b	-3.12454	7.012	8.46096e-26	1.52753e-23
Gstm4	2.60846	5.23678	2.40547e-25	1.52753e-23		Hsp90aa1	-3.05986	3.53472	5.70163e-20	6.30209e-19
Prkag3	2.57723	4.32904	2.75383e-25	1.52753e-23		Ccdc43	-3.0593	3.17507	8.25042e-20	8.74683e-19
Myh14	2.55896	7.52695	1.29877e-25	1.52753e-23		Dnajb4	-3.04821	4.07195	1.56941e-25	1.52753e-23
Tef	2.50267	6.4406	1.97888e-25	1.52753e-23		Cavin2	-3.04193	3.90082	1.62638e-25	1.52753e-23
Neurl1	2.50177	6.49337	1.9492e-25	1.52753e-23		Homer2	-3.00669	5.81166	2.05877e-19	1.83763e-18
Prodh1	2.50027	3.95677	3.07676e-25	1.52753e-23		Myl2	-2.99882	12.148	1.01397e-20	1.28649e-19
Tbc1d17	2.42816	7.98869	2.16502e-19	1.89792e-18		Prxl2a	-2.98903	3.73542	1.73277e-25	1.52753e-23
Mylk2	2.41807	11.0573	2.54644e-19	2.14991e-18		Xpo4	-2.93585	5.58603	3.85031e-19	2.91063e-18
Arid5a	2.41619	3.09882	3.56273e-19	2.76011e-18		Lypla1	-2.8938	4.11512	2.92965e-20	3.47909e-19
Nudt16	2.41235	3.67588	6.13562e-20	6.71689e-19		Lpl	-2.87836	8.50442	5.31754e-26	1.52082e-23
Dhx37	2.3951	6.20072	2.13098e-19	1.88493e-18		Myh10	-2.85554	4.86336	1.94271e-19	1.76153e-18
Plin1	2.37744	4.38622	1.07663e-19	1.08199e-18		Rnd1	-2.8386	4.59292	1.63316e-25	1.52753e-23
Apoe	2.36368	7.06283	1.08529e-19	1.0891e-18		Retreg1	-2.82311	4.81099	2.59844e-19	2.1698e-18
Nr1d1	2.29326	7.23739	8.75821e-20	9.18141e-19		Ibtk	-2.81082	4.32011	7.95047e-21	1.02579e-19
Bcat2	2.28305	6.89744	3.35702e-19	2.64679e-18		Hsph1	-2.7956	5.82453	5.8316e-20	6.43538e-19
Dbp	2.27868	5.01632	7.72224e-22	1.07298e-20		Cpa1	-2.79191	3.43076	3.0774e-21	4.10161e-20
Kcnc4	2.2613	8.09524	2.73076e-20	3.25982e-19		Pdlim5	-2.77091	4.72516	1.56099e-19	1.48608e-18
Cbx2	2.2325	2.83121	1.75209e-16	7.57327e-16		Ablim1	-2.76228	8.55176	5.57658e-26	1.52753e-23
Vipr1	2.19281	3.42711	2.83729e-19	2.32401e-18		Eif3el1	-2.71558	4.59704	2.11424e-19	1.87254e-18
Pkig	2.18537	4.96876	3.33697e-25	1.53724e-23		Ugp2	-2.71423	5.53693	3.4742e-19	2.7032e-18
Cbx7	2.16048	4.64659	8.2575e-20	8.74683e-19		Mmgt1	-2.68531	3.7158	1.54151e-19	1.47367e-18
Lbp	2.1588	4.01163	9.10727e-19	5.56159e-18		Ppp1cb	-2.67246	5.3309	3.50344e-20	4.08278e-19
Gadd45g	2.15355	4.40458	3.67385e-25	1.58599e-23		Thap12	-2.66228	3.25981	2.37189e-25	1.52753e-23
Arrb2	2.15354	4.1459	8.39626e-19	5.24881e-18		Cryab	-2.64831	12.5065	1.61972e-28	1.28792e-25
Txnip	2.15118	9.69497	3.1089e-20	3.66658e-19		Clic5	-2.63104	7.58829	1.01632e-19	1.03916e-18
Gas5	2.14836	4.04386	1.71222e-19	1.59467e-18		Ubxn2a	-2.61863	2.93808	2.67873e-25	1.52753e-23
Bid	2.14064	3.38349	9.42158e-20	9.76884e-19		Slc25a36	-2.6179	3.66973	1.48864e-19	1.4311e-18
Agfg2	2.13201	3.87849	4.08914e-25	1.59212e-23		Abra	-2.61217	7.10135	1.47665e-19	1.42156e-18
Ehd3	2.12855	4.72793	3.59869e-25	1.58039e-23		Cmpk1	-2.56221	3.2818	3.17978e-19	2.54659e-18
Nrbp2	2.11689	5.10118	4.84294e-19	3.48814e-18		Rnf115	-2.53555	5.43686	5.14918e-20	5.77779e-19
Ddit4	2.11451	4.98019	1.38437e-19	1.34403e-18		Oxct1	-2.53209	8.47646	6.72166e-26	1.52753e-23
Gdf1	2.11234	4.07299	4.00326e-25	1.59212e-23		Borcs7	-2.48911	3.79389	3.24829e-21	4.30444e-20
Cers1	2.11234	4.07299	4.00326e-25	1.59212e-23		Shoc2	-2.47608	3.31739	1.12728e-19	1.12496e-18
Gask1a	2.10154	3.14623	2.92043e-18	1.47288e-17		Crym	-2.46891	3.7869	2.37524e-25	1.52753e-23
Slc43a1	2.09168	5.95159	1.03854e-19	1.05296e-18		Pkia	-2.43	5.51403	1.63011e-19	1.53908e-18
Lsm10	2.07581	3.43803	2.37429e-19	2.04481e-18		Acyp2	-2.41737	2.91951	3.7977e-19	2.88866e-18
Parp10	2.07472	5.43307	3.43184e-25	1.54975e-23		Amd1	-2.41565	4.04437	2.15443e-19	1.8959e-18
Gabbr1	2.06967	4.76678	6.83137e-20	7.39598e-19		Fundc2	-2.40787	5.65848	1.88899e-25	1.52753e-23
Cyp4f6	2.06339	3.27613	3.18324e-19	2.54659e-18		Cycs	-2.40397	7.37548	6.44002e-20	7.01656e-19
Cbs	2.05795	4.01584	8.28916e-19	5.19331e-18		Cyld	-2.39745	2.80522	1.33493e-19	1.30156e-18
Ubc	2.0537	12.7	7.85141e-29	8.98202e-26		Hspa4	-2.39537	5.75001	2.85552e-19	2.33337e-18
C4a	2.04708	6.14444	3.03064e-25	1.52753e-23		Ccng1	-2.39129	6.4014	6.31382e-19	4.25718e-18
Zfp503	2.02853	3.22564	3.59629e-18	1.76208e-17		Lrrc39	-2.39087	4.57512	1.40781e-19	1.36294e-18
Kcnh2	2.00451	3.51464	4.3051e-19	3.18086e-18		Arhgef6	-2.37143	3.52889	2.72015e-25	1.52753e-23
Skiv2l	2.00263	5.84363	6.30361e-19	4.25447e-18		Tmem126a	-2.3551	3.22306	1.26407e-19	1.24129e-18
						Hspa1l	-2.35218	4.82001	2.2177e-25	1.52753e-23
						Synj1	-2.34731	3.21704	3.01452e-25	1.52753e-23
						Qk	-2.34654	3.52939	2.77411e-25	1.52753e-23
						Rn28s	-2.33078	9.99126	1.7673e-19	1.62393e-18
						Sbk3	-2.32439	3.8025	8.83685e-20	9.24636e-19
						Capza1	-2.30199	3.13145	3.20462e-25	1.52753e-23
						Crybg3	-2.30047	3.41111	2.96964e-25	1.52753e-23
						Irs1	-2.2843	3.86683	2.26231e-19	1.96812e-18
						Dars	-2.27163	3.47843	5.92956e-20	6.52252e-19
						Hipk2	-2.26974	4.39656	2.49917e-25	1.52753e-23
						Pdha1	-2.26934	6.62808	9.71139e-20	1.00089e-18
						Ipo7	-2.26703	3.85351	3.07175e-20	3.629e-19
						Calm1	-2.26142	7.26267	6.4419e-19	4.3223e-18
						Xirp1	-2.25479	8.38352	8.69841e-26	1.52753e-23
						Mpc2	-2.25089	4.60558	3.2557e-19	2.58782e-18
						Nckap1	-2.23597	5.05887	2.37444e-25	1.52753e-23
						Rflnb	-2.2311	3.49462	3.08119e-25	1.52753e-23
						Hspd1	-2.22031	4.73699	2.49959e-25	1.52753e-23
						Myoz2	-2.21679	9.37303	7.06816e-19	4.62937e-18
						Cdv3	-2.21674	3.38201	2.57818e-19	2.15813e-18
						Tmx4	-2.21252	5.214	1.64437e-20	2.03369e-19
						Fabp3	-2.20292	10.8067	1.24018e-26	5.32037e-24
						Dnaja4	-2.2003	8.28078	9.54139e-26	1.52753e-23
						Atp5md	-2.19811	6.54184	1.3437e-19	1.30825e-18
						Slc38a1	-2.19574	3.37354	3.28086e-25	1.53196e-23
						Kpna4	-2.18646	3.4068	3.43597e-19	2.68701e-18
						Ppp2r3a	-2.1859	4.94642	2.51461e-25	1.52753e-23
						Ppat	-2.18494	3.1424	1.53554e-19	1.47001e-18
						Efcab14	-2.18348	4.45174	2.6739e-25	1.52753e-23
						Ccn3	-2.15422	3.81277	3.8107e-19	2.89344e-18
						Hspa5	-2.14733	7.3643	2.25794e-19	1.96681e-18
						Nuak1	-2.14224	4.44283	4.35841e-19	3.20988e-18
						P2ry1	-2.14071	3.02664	1.73811e-19	1.60279e-18
						Cavin4	-2.13992	5.03236	2.59511e-25	1.52753e-23
						Tppp	-2.1213	3.08663	1.41033e-19	1.36345e-18
						Dusp8	-2.11887	4.35654	8.74953e-21	1.1163e-19
						Dld	-2.11109	4.51559	2.83411e-25	1.52753e-23
						Slc25a30	-2.10475	3.10638	2.45265e-22	3.47113e-21
						Trim55	-2.10355	4.37099	3.3635e-19	2.6476e-18
						Klhl9	-2.10346	3.21904	4.39521e-19	3.23005e-18
						Ckap4	-2.09558	4.99363	5.61317e-20	6.22436e-19
						Erlec1	-2.08579	3.04429	3.60075e-21	4.76214e-20
						Perm1	-2.085	8.38779	1.01229e-25	1.52753e-23
						Slc30a4	-2.08186	3.01676	4.03439e-19	3.01656e-18
						Atp1b1	-2.07011	7.23172	1.635e-25	1.52753e-23
						Kcnma1	-2.06805	4.91276	3.14063e-19	2.51837e-18
						Scrn3	-2.0651	4.17392	3.1078e-25	1.52753e-23
						Ppp3cb	-2.06384	4.80141	6.779e-20	7.35087e-19
						Fhl1	-2.0626	8.81335	2.34491e-19	2.02913e-18
						Vps35	-2.05746	4.24886	3.09474e-25	1.52753e-23
						F13a1	-2.05595	2.96403	1.14016e-19	1.13421e-18
						Mpc1	-2.04257	8.26388	3.77067e-19	2.87897e-18
						Ryk	-2.03785	3.10356	7.30132e-21	9.4559e-20
						Rn45s	-2.0377	11.1027	2.36649e-19	2.04065e-18
						Eid1	-2.03633	5.34584	3.05303e-19	2.46831e-18
						Tmem38b	-2.03292	4.18808	3.20042e-25	1.52753e-23
						Map3k20	-2.02079	5.65041	2.65861e-25	1.52753e-23
						Etfa	-2.0206	7.29932	1.6754e-25	1.52753e-23
						Usp13	-2.00957	8.60541	9.87932e-26	1.52753e-23
						Agbl1	-2.00292	4.11093	4.36749e-19	3.21313e-18
Immobilized 7 days
Up Regulated						Down Regulated
Symbol	logFC	logCPM	PValue	FDR		Symbol	logFC	logCPM	PValue	FDR
Pnisr	5.68924	7.75286	1.8158e-06	9.47199e-05		Ankrd2	-5.91018	9.7414	0.00036632	0.0011124
Actn3	5.53973	7.09567	0.000384706	0.00114903		Actc1	-4.53741	8.76634	5.52134e-06	0.00013442
Trdn	4.91001	10.6786	5.65535e-07	8.87957e-05		Hspa1a	-4.22795	7.664	5.20205e-05	0.000368768
Gstt3	4.77761	7.71373	0.000983205	0.00232612		LOC108348108	-4.21428	7.51452	6.23395e-05	0.000401968
Nr1d2	4.41985	6.98456	6.88385e-05	0.000414374		Rcan1	-3.87353	8.66353	9.92352e-06	0.000164234
Myh1	4.41777	12.9699	0.000142101	0.000608371		Csrp3	-3.84186	7.73787	0.0154636	0.024608
Pnpla8	4.27243	7.06192	9.13072e-07	8.87957e-05		Tppp3	-3.34323	7.49818	3.85582e-05	0.000319069
Klhl33	4.20936	8.7974	5.1831e-05	0.000368768		Cryab	-3.30624	12.7315	0.0020574	0.00421238
Nrbp2	4.15147	7.07313	8.86257e-05	0.000473432		Myl2	-3.13568	12.4419	0.00415662	0.00755956
Xirp2	3.82154	8.84149	0.00010139	0.000508487		Fabp3	-3.06708	11.015	0.00102698	0.00240599
Myh4	3.79624	10.8172	9.03708e-05	0.000478533		Xirp1	-2.81	8.68115	0.000341002	0.00105817
Prkaa2	3.72013	7.66633	8.66163e-06	0.000157646		Hspb7	-2.8074	11.6629	0.00137292	0.00302286
Csde1	3.68857	9.4707	7.76044e-07	8.87957e-05		Myoz2	-2.53182	9.68425	0.000513194	0.00138655
Cacna2d1	3.67354	7.53578	3.46498e-06	0.000118646		Hspb1	-2.43234	10.062	0.000365595	0.0011124
Oip5-as1	3.65819	6.99656	5.90373e-07	8.87957e-05		Hspb6	-2.38988	12.2287	0.000457081	0.00127157
Psme4	3.58535	7.62767	8.34004e-07	8.87957e-05		Gpx1	-2.29107	9.80797	0.00845156	0.0141763
Ky	3.56217	7.9327	0.00140956	0.00308303		Ablim1	-2.0935	9.05155	5.236e-05	0.000368768
Kpna3	3.55249	7.1844	3.1586e-06	0.000112017		Tuba4a	-2.09018	8.35483	0.000926273	0.00221581
Eif5b	3.53896	7.63653	6.46839e-06	0.000142736		LOC100134871	-2.08954	7.13851	0.00228095	0.00459428
Eif3j	3.47987	7.79699	0.000152424	0.000628301		Fhl3	-2.03515	7.40968	0.000120739	0.000549972
Tmem65	3.45163	7.73563	2.74452e-05	0.000288832
Rdx	3.44338	7.41687	4.32931e-07	8.87957e-05
Serinc1	3.32493	8.40113	6.56268e-07	8.87957e-05
Ncl	3.28109	8.29265	0.000175454	0.000676271
Net1	3.22025	6.99466	4.75301e-05	0.000354465
Ddx5	3.13963	8.47268	1.76926e-06	9.47199e-05
Mbnl2	3.10019	7.23127	2.00675e-05	0.000247447
Pm20d2	3.0899	7.30506	0.000164336	0.000647561
Rmnd5a	3.07073	7.76977	7.06694e-05	0.000420208
ND6	3.0335	7.02556	3.14078e-06	0.000112017
Rpl30	3.03088	7.86977	8.04991e-07	8.87957e-05
Fxr1	3.00737	7.43465	2.93655e-05	0.000288832
Gstm2	2.96677	7.53355	5.77083e-07	8.87957e-05
C7	2.9556	8.03194	4.31133e-06	0.000119404
Txlnb	2.92819	8.67926	2.48919e-06	9.88707e-05
Eif3a	2.91659	8.11344	6.46213e-05	0.000405999
Fzd4	2.89492	7.72141	1.44773e-05	0.000202813
Tbc1d4	2.79626	7.80414	1.90775e-06	9.47199e-05
Ipo7	2.78819	6.96947	2.11518e-05	0.000247447
Ccser2	2.766	7.26703	0.000132901	0.00058394
Eif3m	2.72248	7.26852	4.42357e-06	0.000119404
Selenop	2.66892	8.31279	9.83638e-07	8.87957e-05
Lgalsl	2.65276	7.78549	1.40774e-06	9.47199e-05
Ccdc47	2.63493	7.10702	6.17666e-06	0.000142638
Capza2	2.62404	7.69125	3.96459e-05	0.00032438
Osbpl9	2.61816	7.13602	1.57646e-05	0.000214441
Ppp1cb	2.6169	8.37943	9.55845e-07	8.87957e-05
Npm1	2.60696	7.08904	0.000181274	0.000684428
Nedd4	2.57262	9.64478	3.27284e-05	0.000298159
Adam9	2.53854	7.07859	1.08465e-05	0.00017372
Sgcb	2.53622	7.88765	4.56935e-06	0.000119404
Uaca	2.52004	7.35176	1.73023e-05	0.000229083
Ccng1	2.51543	9.30741	9.20793e-06	0.000157646
Aldh6a1	2.50841	7.88327	1.34933e-06	9.47199e-05
Neb	2.4905	8.83032	0.000505548	0.00137161
Hnrnpu	2.47451	6.97821	1.88984e-06	9.47199e-05
Cd59	2.4707	8.23984	0.000109817	0.000524272
ND5	2.42147	12.8329	6.34937e-06	0.000142736
Ccng2	2.41857	6.99666	1.78363e-06	9.47199e-05
Eif4a2	2.39434	7.04129	0.000830314	0.002044
Fam210a	2.38559	7.96898	0.000457152	0.00127157
Akap13	2.36906	8.06382	2.01298e-05	0.000247447
Ecpas	2.36759	6.96513	3.50308e-05	0.000307837
Eif3el1	2.32644	7.40816	8.68863e-05	0.000468903
H3f3b	2.3131	7.65662	4.52186e-05	0.000348003
Ttn	2.30405	14.6518	2.87336e-05	0.000288832
Six1	2.30341	7.1521	3.78922e-05	0.000316193
Eif2s2	2.30252	7.00262	2.17892e-05	0.000247447
Abcc1	2.2932	7.38182	0.000796764	0.00197303
Cmya5	2.29187	11.562	0.00327974	0.00616814
Map3k20	2.28499	8.28378	0.00225722	0.00455574
Agl	2.25812	8.72855	6.68822e-06	0.000144378
Mmut	2.24594	7.05602	0.000132216	0.00058394
Hnrnpa2b1	2.23169	8.87314	3.79185e-06	0.000119404
Txnip	2.2066	9.93221	1.43492e-05	0.000202813
Bhlhe40	2.17479	7.55318	2.67371e-05	0.000285483
Cat	2.15822	7.85563	4.59098e-05	0.000348003
Zfand5	2.15382	7.39251	8.78691e-06	0.000157646
Prkar2a	2.13922	7.61193	7.97898e-05	0.000443106
Rhoq	2.1265	7.67621	2.10606e-05	0.000247447
Dld	2.08773	7.01129	2.71305e-06	0.000103618
Clpx	2.08686	7.02412	2.45483e-06	9.88707e-05
Igfbp5	2.0662	8.79186	0.000438973	0.00123835
Ncor1	2.0185	7.29006	3.01952e-05	0.000288832
Immobilized and Leucine Supplemented 7 days
Up Regulated						Down Regulated
Symbol	logFC	logCPM	PValue	FDR		Symbol	logFC	logCPM	PValue	FDR
Gstt3	5.50898	8.17647	8.74127e-06	0.0105316		Mettl21c	-7.60922	4.64294	5.123e-06	0.0105316
Tbc1d10c	4.56394	4.12372	4.47508e-05	0.0105351		Atf3	-4.80393	5.85927	7.31605e-06	0.0105316
Pik3ip1	4.318	5.83295	1.27581e-05	0.0105316		Tnfrsf12a	-3.75094	5.40455	1.5274e-05	0.0105316
Scd	4.0921	5.97729	1.91155e-05	0.0105316		Actc1	-4.03934	8.559	2.35899e-05	0.0105316
Sh3rf2	3.8315	6.59775	9.59008e-06	0.0105316		Abra	-2.61616	7.27576	2.51678e-05	0.0105316
Kif5a	3.67885	4.18858	0.000101542	0.0135406		Hspa1a	-4.49989	7.42404	2.98479e-05	0.0105351
Crhr2	3.59434	4.25067	0.000149896	0.0146996		Ankrd2	-5.36975	9.51798	4.18931e-05	0.0105351
Ky	3.46718	7.60173	7.66649e-05	0.0129833		Rcan1	-3.89485	8.43038	4.37107e-05	0.0105351
Cntn2	3.46153	6.11688	1.98941e-05	0.0105316		Dnaja4	-2.17391	8.43228	5.20654e-05	0.0112754
Linc00514	3.46143	4.11793	0.000238455	0.0182239		Rn28s	-2.31388	10.1104	5.63402e-05	0.0112754
Chac1	3.43049	5.10729	2.35489e-05	0.0105316		Myoz2	-2.19195	9.50502	6.13314e-05	0.0117629
Gstm2	3.30799	7.59357	8.93381e-05	0.0129833		Csrp3	-5.01323	7.45526	6.8196e-05	0.0122831
Prkag3	3.18051	4.75939	0.00436192	0.0387578		Ablim1	-2.66933	8.72446	6.93811e-05	0.0122831
Myh1	3.12233	11.5286	4.54436e-05	0.0105351		Hspa1l	-2.39912	4.98223	9.07249e-05	0.0129833
Tmem86a	2.79782	4.29125	0.000690292	0.0235428		Tppp3	-3.64049	7.24717	0.000118087	0.0145424
Gstz1	2.77938	6.16406	3.19731e-05	0.0105351		Rn45s	-2.00773	11.1923	0.000122788	0.0145424
Art5	2.63922	5.07593	0.000102959	0.0135406		Myl2	-3.12599	12.2067	0.000146715	0.0146996
Thrsp	2.63486	5.15662	0.000778719	0.0239317		Dusp8	-2.17382	4.50435	0.000153037	0.0146996
Aldoc	2.61622	4.39331	0.000420139	0.0207946		Rnd1	-2.97593	4.76321	0.00016591	0.0152736
Selenbp1	2.48701	7.25349	0.000322171	0.0186409		Fabp3	-2.30065	10.8832	0.000199154	0.0169761
Tef	2.46361	6.31376	4.57748e-05	0.0105351		Perm1	-2.21227	8.50517	0.000297606	0.0182239
Myh4	2.45036	9.37625	0.00655327	0.0462648		Mllt11	-2.04167	5.31269	0.000385915	0.020186
Myh14	2.41687	7.31706	0.000296104	0.0182239		Xirp1	-2.43116	8.50163	0.000502842	0.0221201
Gstm4	2.32549	4.90296	0.00277044	0.0338949		Cryab	-2.87417	12.5407	0.000738782	0.0239317
Mylk2	2.27191	10.9137	0.000449174	0.0211171		Homer2	-2.68658	6.04493	0.00104473	0.0261169
Dhx37	2.25221	5.99131	0.000401741	0.0205468		Aqp7	-2.11069	5.14097	0.00182969	0.0298168
Tbc1d17	2.22614	7.73927	0.000989391	0.0254423		Fundc2	-2.10982	5.88358	0.0018591	0.0298168
Cbx7	2.22605	4.61944	0.000136185	0.0145782		Hsph1	-2.42009	6.06509	0.00221446	0.0317543
Dbp	2.22542	4.8869	0.000130428	0.0145782		Myh10	-2.42329	5.11224	0.00326307	0.035292
Neurl1	2.22167	6.16633	0.00284158	0.0338949		Rrad	-2.05892	6.70559	0.00408191	0.0374283
Txnip	2.21588	9.70164	9.308e-05	0.0129833
Gabbr1	2.19077	4.78664	0.00028326	0.0182239
Nr1d1	2.16976	7.0523	0.000294764	0.0182239
Gadd45g	2.1616	4.33246	0.000123499	0.0145424
Bcat2	2.15557	6.70776	0.000323978	0.0186409
Pkig	2.13135	4.84265	0.000151683	0.0146996
Apoe	2.113	6.76972	0.0022614	0.0320888
Plin1	2.1015	4.07694	0.00373282	0.036097
Kcnc4	2.09286	7.88253	0.000715032	0.0236784
Ehd3	2.04657	4.583	0.000265569	0.0182239
Slc43a1	2.01662	5.81087	0.000177999	0.0157818
Cnnm3	2.016	4.3255	0.000328945	0.018693
